# Supplementary material for: Investigating the risk factors for seroprevalence and the correlation between CD4+ T-cell count and humoral antibody responses to Toxoplasma gondii infection amongst HIV patients in the Bamenda Health District, Cameroon
Source: PLoS One. 2021 Dec 2;16(12):e0256947. doi: 10.1371/journal.pone.0256947 (PMC8638881; doi:10.1371/journal.pone.0256947)
Supplement: S1 Data — (XLSX) [file pone.0256947.s001.xlsx]

## Sheet: Sheet1
Age	Sex	Marital Status	Religion	Level of Education	Profession	Currently infected with Toxo?	Ever suffered from Toxo?	If yes, treated?	Duration on ART	Defaulted?	Eat raw meat?	Eat raw vegitable?	Own a cat	Does neighbour own a cat?	Have a garden	Contact with garden soil	Drinking water	Water storage	Water Treatment	Signs/Symptom	CD4 T Cell Count	IgG resutls	IgM results	ELISA IgM (450nm)	ELISA IgM (450-650nm)	ELISA IgG (450nm)	ELISA (450-650nm)	IgG Calculation 450	IgG Calculation 450-650	IgM Calculation 450	IgM Calculation 450-650
41	M	single/widow(er)	muslim	university	lab technician	no	yes	yes	8 yrs	no	no	yes	yes	no	yes	yes	pipe borne	opened container	treated	none	458	positive	negative									1
46	F	married	christian	sec	house wife	no	no		6 yrs	no	no	yes	yes	yes	no	no	pipe borne	closed container	treated	yes	350	negative	negative									0
38	F	single/widow(er)	christian	primary	business	no	no		10 yrs	no	no	yes	no	yes	no	yes	pipe borne	closed container	treated	none	767	positive	negative									1
45	F	married	christian	university	teacher	no	no		8 yrs	no	no	yes	yes	yes	yes	yes	spring	closed container	not treated	yes	663	positive	negative									1
57	F	single/widow(er)	christian	no education	farming	no	no		17 yrs	no	no	yes	yes	no	no	no	pipe borne	opened container	not treated	none	231	negative	negative									0
62	M	married	christian	sec	driver	no	no		14 yrs	yes	no	yes	no	no	no	no	pipe borne	closed container	treated	none	490	positive	negative									1
43	F	single/widow(er)	christian	sec	teacher	no	no		5 yrs	yes	yes	yes	no	yes	yes	yes	untreated community water	opened container	not treated	yes	370	positive	negative									1
43	F	single/widow(er)	christian	sec	teacher	no	no		16 yrs	no	no	yes	no	yes	yes	yes	pipe borne	closed container	not treated	none	828	positive	negative									1
20	F	single/widow(er)	christian	sec	student	no	no		yet to	no	no	yes	yes	yes	yes	yes	pipe borne	opened container	treated	none	355	positive	negative									1
68	F	single/widow(er)	christian	sec	farming	yes	yes	yes	11 yrs	no	no	yes	yes	yes	no	no	pipe borne/bore hole	tank	treated	none	701	positive	negative									1
29	F	married	christian	university	house wife	no	no		9 yrs	yes	no	yes	no	yes	yes	yes	pipe borne	opened container/tank	not treated	none	509	negative	negative									0
44	F	single/widow(er)	christian	sec	teacher	no	no		14 yrs	no	no	yes	no	yes	no	no	pipe borne	closed container	treated	none	759	positive	negative									1
61	F	married	christian	primary	farming	no	no		4 yrs	no	no	yes	yes	no	no	no	spring	closed container	not treated	none	670	positive	negative									1
59	F	married	christian	primary	farming	no	no		12 yrs	no	no	yes	no	yes	yes	yes	pipe borne/bore hole	closed container	not treated	yes	528	positive	negative									1
32	F	single/widow(er)	christian	sec	farming	no	no		2 yrs	no	no	no	no	yes	yes	yes	pipe borne/spring	opened container	not treated	none	30	positive	negative									1
36	F	married	christian	sec	business	no	yes	yes	7 yrs	no	no	yes	yes	yes	yes	yes	pipe borne/bore hole	closed container	not treated	none	789	positive	negative									1
38	M	married	christian	primary	farming	no	no		7 mons	no	yes	yes	yes	yes	yes	yes	pipe borne/spring	closed container	not treated	none	348	negative	negative									0
26	F	single/widow(er)	christian	sec	lab technician	no	yes	yes	1 yrs	no	yes	yes	yes	yes	yes	no	pipe borne	closed container	treated	none	869	positive	negative									1
32	M	single/widow(er)	muslim	sec	security guard	no	no		2 yrs	no	yes	yes	no	yes	yes	no	pipe borne/spring	closed container	not treated	none	439	negative	negative									0
36	F	single/widow(er)	christian	sec	teacher	no	no		9 yrs	no	no	no	no	no	no	no	pipe borne	tank	treated	none	783	negative	negative									0
43	F	single/widow(er)	christian	primary	business	no	no		5 yrs	no	yes	yes	yes	yes	no	no	bore hole	closed container	not treated	none	612	positive	negative									1
37	F	single/widow(er)	christian	university	hair dressing	no	no		2 yrs	no	yes	yes	no	yes	yes	yes	pipe borne/bore hole	closed container	not treated	yes	598	positive	negative									1
33	F	married	christian	primary	business	no	no		8 yrs	no	no	yes	no	yes	yes	yes	pipe borne	opened container	treated	yes	288	negative	negative									0
48	M	married	christian	university	teacher	no	no		3 yrs	yes	no	no	yes	yes	yes	yes	pipe borne	opened container	treated	none	320	positive	negative									1
43	F	single/widow(er)	christian	sec	farming	no	no		9 yrs	yes	yes	yes	no	yes	no	no	pipe borne/bore hole/spring	closed container	not treated	none	629	negative	negative									0
50	F	married	christian	sec	business	no	no		13 yrs	no	don't know	yes	no	yes	yes	no	spring	closed container	not treated	none	1350	negative	negative									0
54	F	single/widow(er)	christian	no education	business	no	no		14 yrs	no	no	yes	no	yes	yes	yes	pipe borne	closed container	treated	yes	799	negative	negative									0
46	M	married	christian	sec	business	no	no		5 days	no	no	yes	yes	yes	yes	yes	pipe borne	closed container	treated	yes	266	positive	negative									1
56	F	married	christian	primary	business	no	no		3 yrs	yes	yes	yes	no	yes	no	no	pipe borne	closed container	treated	none	186	positive	negative									1
43	F	single/widow(er)	christian	primary	farming	no	no	yes	12 yrs	yes	no	yes	yes	yes	yes	yes	pipe borne	opened container	not treated	none	229	positive	negative									1
52	F	single/widow(er)	christian	sec	nurse	no	yes		11 yrs	yes	yes	yes	no	yes	no	no	pipe borne	opened container	not treated	none	537	negative	negative									0
38	F	married	christian	primary	house wife	no	no		10 yrs	no	no	no	yes	yes	no	no	pipe borne	opened /closed container	treated	none	502	negative	negative									0
50	F	married	christian	primary	farming	no	no		18 yrs	no	no	yes	no	yes	yes	yes	pipe borne	opened container	treated	yes	684	negative	negative									0
48	F	single/widow(er)	christian	primary	farming	no	no		15 yrs	no	no	yes	no	yes	no	no	pipe borne	opened /closed container	not treated	none	747	positive	negative									1
50	F	single/widow(er)	christian	primary	farming	no	no		13 yrs	yes	yes	yes	yes	yes	yes	yes	spring	closed container	not treated	yes	365	positive	negative									1
35	F	married	christian	primary	farming	no	no		7 yrs	yes	don't know	no	no	yes	no	no	pipe borne/bore hole	closed container	not treated	none	317	negative	negative									0
31	F	single/widow(er)	christian	primary	business	no	no		8 yrs	yes	yes	yes	no	yes	no	no	pipe borne	opened container/tank	not treated	yes	708	negative	negative									0
39	F	single/widow(er)	christian	primary	business	no	no		7 yrs	no	don't know	yes	yes	no	no	no	spring	opened container	not treated	yes	301	positive	negative									1
64	F	single/widow(er)	christian	primary	farming	no	no		12 yrs	yes	no	yes	no	yes	yes	yes	pipe borne	closed container	treated	yes	360	positive	negative									1
42	F	single/widow(er)	christian	sec	farming	no	no		4 yrs	no	no	yes	no	yes	yes	yes	spring	closed container	not treated	none	501	positive	negative									1
45	F	single/widow(er)	muslim	primary	tax collector	no	no		7 mons	no	don't know	yes	yes	yes	yes	yes	pipe borne	opened container	treated	yes	476	negative	negative									0
42	F	married	christian	primary	house wife	no	no		8 yrs	no	don't know	yes	no	yes	yes	yes	pipe borne	opened container	treated	yes	351	negative	negative									0
47	F	married	christian	primary	farming	no	no		5 yrs	no	don't know	yes	no	yes	yes	yes	spring	closed container	not treated	none	639	negative	negative									0
30	F	married	christian	sec	simtress	no	no		6 mons	no	no	yes	yes	yes	yes	yes	pipe borne	opened container	treated	yes	443	negative	negative									0
44	F	married	christian	sec	simtress	no	no		6 yrs	no	don't know	yes	no	yes	yes	yes	spring	opened container	not treated	none	962	negative	negative									0
30	F	single/widow(er)	christian	sec	business	no	no		1 yrs	no	don't know	yes	yes	yes	yes	yes	pipe borne	closed container	treated	none	488	negative	negative									0
56	F	married	christian	sec	simtress	no	no		5 yrs	no	don't know	yes	no	yes	yes	yes	pipe borne	closed container	treated	none	703	positive	negative									1
48	M	single/widow(er)	christian	sec	builder	no	no		4 yrs	no	no	yes	no	no	yes	yes	pipe borne/bore hole/spring	closed container	treated	none	665	negative	negative									0
51	F	married	christian	sec	farming	no	no		5 yrs	no	don't know	yes	yes	yes	yes	yes	pipe borne	closed container	treated	none	417	positive	negative									1
53	M	married	christian	sec	business	no	no		13 yrs	no	don't know	yes	no	no	yes	yes	bore hole	opened container	not treated	none	230	negative	negative									0
62	M	married	christian	primary	farming	no	no		16 yrs	yes	don't know	no	yes	yes	yes	yes	pipe borne	closed container	treated	none	107	negative	negative									0
62	F	single/widow(er)	christian	primary	farming	no	no		8 yrs	no	no	yes	yes	yes	yes	yes	pipe borne	closed container	treated	yes	778	negative	negative									0
38	F	single/widow(er)	christian	primary	business	no	no		7 yrs	no	yes	no	yes	yes	yes	yes	pipe borne	closed container	treated	none	875	negative	negative									0
52	M	married	christian	primary	driver	no	no		12 yrs	no	don't know	no	no	yes	yes	no	pipe borne/bore hole/spring	closed container	not treated	none	192	negative	negative									0
45	F	single/widow(er)	christian	sec	teacher	no	no		10 yrs	no	don't know	yes	no	yes	yes	yes	pipe borne	opened /closed container	treated	yes	889	positive	positive	0.089	0.049	0.168	0.129	0.14179	0.109248	0.098234	0.0545961
56	M	married	christian	university	retired	no	no		9 yrs	no	don't know	yes	no	no	no	no	pipe borne	opened /closed container	treated	none	535	negative	negative					0	0	0	0	0
39	F	single/widow(er)	christian	sec	secretary	no	yes	yes	14 yrs	no	no	yes	no	no	no	no	pipe borne	closed container	treated	none	511	positive	negative					0	0	0	0	1
54	F	married	christian	university	house wife	no	no		5 yrs	no	don't know	no	no	no	no	no	pipe borne	closed container	treated	yes	566	negative	negative					0	0	0	0	0
42	F	single/widow(er)	christian	primary	farming	no	no		13 yrs	no	no	yes	no	yes	yes	yes	pipe borne	opened container	not treated	none	817	negative	negative					0	0	0	0	0
59	M	married	christian	sec	accountant	no	no		9 yrs	no	don't know	yes	no	no	no	no	pipe borne	closed container	treated	none	489	negative	negative					0	0	0	0	0
57	F	single/widow(er)	christian	primary	farming	no	no		12 yrs	no	no	no	no	no	no	no	pipe borne	closed container/tank	treated	none	133	positive	negative					0	0	0	0	1
52	F	single/widow(er)	christian	primary	farming	no	no		8 yrs	no	don't know	yes	yes	no	yes	yes	pipe borne	opened container	treated	yes	1424	positive	negative					0	0	0	0	1
36	F	single/widow(er)	christian	primary	farming	no	no		17 yrs	no	don't know	yes	no	yes	no	no	pipe borne	opened container	treated	yes	832	positive	negative					0	0	0	0	1
42	M	married	christian	primary	builder	no	no		6mons	no	don't know	yes	no	no	no	no	pipe borne	closed container	treated	none	316	negative	negative					0	0	0	0	0
20	F	single/widow(er)	christian	sec	student	no	no		3 mons	no	don't know	yes	no	yes	yes	yes	pipe borne	closed container	treated	yes	372	negative	negative					0	0	0	0	0
44	F	single/widow(er)	christian	primary	farming	no	no		1 yrs	yes	don't know	yes	no	no	no	no	pipe borne	opened container	treated	none	503	positive	negative					0	0	0	0	1
47	M	married	christian	sec	vertinary technician	no	yes	yes	14 yrs	no	no	yes	yes	no	yes	yes	pipe borne	opened container	treated	yes	623	positive	positive	0.073	0.028	2.605	2.559	2.19859	2.16717	0.080574	0.0311978
28	F	married	christian	sec	hair dressing	no	no		9 yrs	no	no	yes	no	yes	yes	yes	pipe borne	closed container	treated	yes	847	positive	negative					0	0	0	0	1
60	F	single/widow(er)	christian	no education	farming	no	no		9 yrs	no	don't know	yes	no	yes	yes	yes	pipe borne	opened container	treated	none	435	positive	negative					0	0	0	0	1
62	F	single/widow(er)	christian	sec	retired	don’t know	yes	yes	5 mons	yes	yes	yes	no	yes	yes	yes	pipe borne	closed container	treated	yes	15	negative	negative					0	0	0	0	0
45	F	married	christian	sec	business	don’t know	yes	yes	2 yrs	no	don't know	yes	no	yes	yes	yes	pipe borne	closed container	treated	none	285	negative	negative					0	0	0	0	0
62	M	married	christian	primary	retired	no	no		17 yrs	no	don't know	yes	yes	yes	yes	yes	pipe borne	closed container	treated	yes	313	positive	negative					0	0	0	0	1
47	F	married	christian	primary	farming	no	no		8 yrs	no	don't know	yes	no	yes	yes	yes	pipe borne	opened container	treated	none	230	negative	negative					0	0	0	0	0
70	F	single/widow(er)	christian	no education	farming	no	no		5 yrs	no	don't know	no	yes	yes	yes	yes	pipe borne	opened container	treated	none	799	positive	negative					0	0	0	0	1
44	F	single/widow(er)	christian	university	secretary	no	no		14 yrs	no	don't know	no	no	yes	yes	yes	pipe borne	opened /closed container	treated	yes	453	positive	negative					0	0	0	0	1
54	F	single/widow(er)	christian	sec	farming	no	no		12 yrs	no	don't know	yes	no	yes	yes	yes	pipe borne	closed container	treated	none	410	positive	negative					0	0	0	0	1
59	M	married	christian	primary	retired	no	no		7 yrs	no	no	yes	no	yes	yes	yes	pipe borne/ untreated untreated community water	closed container	not treated	yes	657	positive	negative					0	0	0	0	1
65	M	married	christian	primary	retired	no	no		15 yrs	no	no	no	yes	yes	yes	yes	borne-hole/ untreated untreated community water	closed container	not treated	none	316	positive	positive	0.063	0.011	3.255	3.286	2.74718	2.78286	0.0695364	0.0122563
34	F	single/widow(er)	christian	sec	business	no	no		11 yrs	no	don't know	no	yes	yes	yes	yes	pipe borne	closed container	treated	none	1058	positive	negative					0	0	0	0	1
20	F	single/widow(er)	christian	sec	student	no	no		2 yrs	no	no	yes	yes	yes	yes	yes	pipe borne	closed container	treated	none	828	positive	negative					0	0	0	0	1
39	F	married	christian	primary	farming	yes	yes	yes	3 yrs	no	don't know	no	no	yes	yes	yes	pipe borne/bore hole/ untreated untreated community water	closed container	not treated	yes	504	positive	positive	0.08	0.026	2.745	2.714	2.31675	2.29844	0.0883002	0.0289694
52	F	single/widow(er)	christian	primary	business	no	no		12 yrs	no	don't know	yes	no	yes	yes	yes	pipe borne	closed container	treated	yes	753	positive	negative					0	0	0	0	1
65	F	single/widow(er)	christian	primary	farming	no	no		5 yrs	yes	don't know	yes	no	yes	yes	yes	pipe borne/spring	opened container	not treated	yes	396	negative	negative					0	0	0	0	0
51	F	married	christian	university	agric officer	no	no		yet to	no	no	no	no	no	yes	yes	pipe borne	opened container	treated	yes	351	positive	negative					0	0	0	0	1
65	M	married	muslim	sec	driver	no	no		14 yrs	yes	no	yes	no	yes	yes	yes	bore hole	opened container	not treated	yes	125	negative	negative					0	0	0	0	0
50	M	married	muslim	primary	driver	no	no		2 yrs	yes	don't know	yes	no	yes	yes	yes	pipe borne	opened container	treated	none	786	positive	negative					0	0	0	0	1
55	F	single/widow(er)	christian	primary	business	no	no		12 yrs	no	don't know	yes	yes	yes	yes	yes	spring	opened container	treated	none	670	positive	negative					0	0	0	0	1
30	F	single/widow(er)	christian	sec	business	no	no		6 yrs	no	yes	no	yes	yes	yes	yes	pipe borne	opened container	treated	none	360	positive	negative					0	0	0	0	1
46	F	married	christian	university	business	no	no		11 yrs	yes	no	yes	no	yes	yes	yes	spring	opened container	not treated	none	542	positive	negative					0	0	0	0	1
56	F	single/widow(er)	christian	primary	farming	no	no		9 yrs	no	yes	yes	yes	yes	yes	yes	pipe borne	opened container	treated	none	563	positive	negative					0	0	0	0	1
50	M	married	christian	primary	business	no	no		5 yrs	no	don't know	no	yes	yes	yes	yes	pipe borne	opened /closed container	treated	none	448	positive	negative					0	0	0	0	1
48	F	married	christian	sec	business	no	no		6 mons	no	don't know	no	yes	yes	yes	yes	pipe borne	opened /closed container	treated	yes	353	positive	negative					0	0	0	0	1
59	F	single/widow(er)	christian	sec	farming	no	no		10 yrs	no	no	yes	yes	yes	yes	yes	pipe borne	closed container	treated	yes	501	positive	negative					0	0	0	0	1
42	F	married	christian	sec	simtress	no	no		7 mons	no	don't know	yes	no	yes	yes	yes	pipe borne	closed container	treated	yes	564	negative	negative					0	0	0	0	0
52	F	single/widow(er)	christian	primary	farming	no	no		12 yrs	no	don't know	yes	no	yes	yes	yes	pipe borne	opened container	treated	yes	803	positive	negative					0	0	0	0	1
64	F	married	christian	no education	farming	no	no		2 yrs	no	don't know	yes	no	yes	yes	yes	pipe borne	closed container	treated	yes	275	positive	positive	0.069	0.014	2.382	2.348	2.01038	1.98848	0.0761589	0.0155989
40	F	single/widow(er)	christian	primary	farming	no	no		8 mons	no	don't know	yes	no	yes	yes	yes	pipe borne	closed container	treated	none	108	negative	negative					0	0	0	0	0
53	F	married	christian	sec	teacher	no	no		15 yrs	yes	no	yes	no	yes	yes	yes	pipe borne	opened /closed container	treated	yes	427	positive	negative					0	0	0	0	1
64	F	married	christian	primary	community health worker	no	yes	yes	7 yrs	no	no	yes	no	yes	yes	yes	pipe borne/spring	opened container	not treated	none	675	positive	negative					0	0	0	0	1
35	F	single/widow(er)	christian	primary	farming	no	no		3 yrs	no	no	yes	no	yes	yes	yes	spring	closed container	not treated	yes	617	positive	negative					0	0	0	0	1
56	F	single/widow(er)	christian	primary	business	no	no		8 yrs	no	no	yes	no	yes	yes	yes	pipe borne	opened container	treated	none	852	negative	negative					0	0	0	0	0
45	F	married	christian	sec	business	no	no		11 yrs	no	yes	yes	no	yes	yes	yes	pipe borne	closed container	treated	yes	680	negative	negative					0	0	0	0	0
50	M	married	christian	primary	driver	no	no		6 mons	no	don't know	yes	no	yes	yes	yes	pipe borne	closed container	treated	yes	416	negative	positive	0.168	0.12	0.296	0.265	0.249821	0.224424	0.18543	0.133705
41	F	married	christian	university	teacher	no	no		14 yrs	no	no	yes	no	yes	yes	yes	pipe borne	closed container	treated	none	436	negative	negative					0	0	0	0	0
55	F	married	christian	primary	business	no	no		2 yrs	no	no	yes	no	yes	yes	yes	pipe borne/spring	closed container	not treated	yes	561	positive	negative					0	0	0	0	1
61	F	single/widow(er)	christian	primary	farming	no	no		12 yrs	no	don't know	no	yes	no	yes	yes	pipe borne	closed container	treated	yes	600	positive	negative					0	0	0	0	1
70	F	single/widow(er)	christian	no education	retired	no	no		12 yrs	no	no	yes	no	yes	yes	yes	pipe borne/spring	closed container	not treated	none	160	positive	positive	0.06	0.015	2.915	2.92	2.46023	2.4729	0.0662252	0.0167131
42	M	single/widow(er)	christian	university	business	yes	yes	yes	4 yrs	yes	yes	no	no	no	no	no	pipe borne	closed container	treated	yes	315	negative	negative					0	0	0	0	0
59	M	single/widow(er)	christian	primary	builder	no	no		6 yrs	no	no	no	no	yes	yes	yes	spring	closed container	treated	none	342	positive	negative					0	0	0	0	1
20	F	single/widow(er)	christian	primary	farming	no	no		yet to	no	don't know	yes	yes	yes	yes	yes	pipe borne	opened container	treated	yes	591	negative	negative					0	0	0	0	0
44	F	single/widow(er)	christian	sec	teacher	no	no		12 yrs	no	no	no	no	yes	yes	yes	pipe borne	closed container	treated	yes	519	negative	negative					0	0	0	0	0
45	F	married	christian	primary	farming	no	no		6 mons	no	no	yes	no	yes	yes	yes	pipe borne	opened container	treated	none	316	negative	negative					0	0	0	0	0
52	M	single/widow(er)	christian	primary	farming	no	no		10 yrs	no	don't know	no	no	yes	yes	yes	spring	opened container	not treated	none	375	negative	negative					0	0	0	0	0
31	F	single/widow(er)	christian	sec	farming	no	no		11 mons	no	no	yes	no	yes	yes	yes	pipe borne	opened container	treated	none	429	positive	negative					0	0	0	0	1
46	F	single/widow(er)	christian	primary	farming	no	no		13 yrs	no	no	yes	yes	yes	yes	yes	pipe borne/spring	opened /closed container	not treated	none	833	negative	negative					0	0	0	0	0
58	F	single/widow(er)	christian	primary	farming	no	yes	yes	9 yrs	yes	no	yes	no	yes	yes	yes	spring	closed container	not treated	yes	712	positive	negative					0	0	0	0	1
34	F	single/widow(er)	christian	primary	business	no	no		13 yrs	yes	yes	yes	no	yes	yes	yes	pipe borne	closed container	treated	none	628	positive	negative					0	0	0	0	1
44	F	single/widow(er)	christian	primary	business	no	no		7 yrs	no	no	no	yes	yes	yes	yes	pipe borne	closed container	treated	none	649	positive	negative					0	0	0	0	1
32	F	single/widow(er)	christian	primary	simtress	no	no		5 mons	no	no	yes	no	yes	yes	yes	pipe borne	closed container	treated	yes	69	positive	negative					0	0	0	0	1
51	F	single/widow(er)	christian	primary	business	no	no		7 yrs	no	no	no	no	yes	yes	yes	pipe borne	closed container	treated	yes	865	negative	negative					0	0	0	0	0
61	M	married	christian	primary	business	no	no		6 yrs	no	don't know	yes	no	yes	yes	yes	spring	closed container	not treated	none	777	positive	negative					0	0	0	0	1
56	M	single/widow(er)	christian	primary	builder	no	no		12 yrs	yes	yes	no	yes	yes	yes	yes	pipe borne	opened /closed container	treated	none	324	positive	negative					0	0	0	0	1
64	M	married	christian	primary	driver	no	no		6 yrs	yes	don't know	yes	no	yes	yes	no	pipe borne	closed container	treated	yes	126	negative	negative					0	0	0	0	0
43	F	single/widow(er)	christian	sec	business	no	yes	yes	12 yrs	yes	no	yes	no	yes	yes	yes	pipe borne	closed container	treated	yes	569	negative	negative					0	0	0	0	0
39	F	single/widow(er)	christian	primary	hair dressing	no	no		8 yrs	yes	don't know	yes	no	no	no	no	pipe borne/spring	opened container	not treated	yes	559	negative	negative					0	0	0	0	0
23	F	single/widow(er)	christian	university	student	no	no		2 yrs	no	no	yes	no	yes	yes	yes	pipe borne	opened container	treated	yes	982	negative	negative					0	0	0	0	0
48	F	single/widow(er)	christian	sec	teacher	no	yes	yes	9 yrs	no	don't know	yes	no	yes	yes	yes	pipe borne	opened container	treated	yes	900	positive	negative					0	0	0	0	1
51	M	married	christian	primary	farming	no	no		4 yrs	no	don't know	no	no	yes	yes	yes	pipe borne	closed container	treated	none	165	negative	negative					0	0	0	0	0
44	M	married	christian	sec	business	no	no		2 yrs	no	no	yes	no	yes	no	no	pipe borne	closed container	treated	none	518	negative	negative					0	0	0	0	0
49	M	married	christian	sec	business	no	no		yet to	no	don't know	yes	no	yes	yes	no	pipe borne	closed container	treated	yes	73	negative	negative					0	0	0	0	0
48	M	married	christian	primary	business	no	no		2 yrs	no	yes	yes	no	no	yes	yes	pipe borne	closed container	treated	none	469	negative	negative					0	0	0	0	0
41	F	married	christian	sec	farming	no	no		10 yrs	yes	no	no	no	yes	yes	yes	pipe borne	closed container	not treated	none	334	negative	negative					0	0	0	0	0
45	F	single/widow(er)	christian	primary	business	no	no		10 yrs	no	yes	yes	yes	yes	yes	yes	pipe borne	closed container	treated	none	461	positive	negative					0	0	0	0	1
35	F	married	christian	primary	business	no	no		2 yrs	no	yes	no	yes	no	no	no	pipe borne	closed container	not treated	yes	482	negative	negative					0	0	0	0	0
43	F	single/widow(er)	christian	primary	farming	no	no		6 yrs	no	no	yes	no	yes	yes	yes	pipe borne	closed container	treated	none	445	positive	negative					0	0	0	0	1
55	M	married	christian	sec	business	no	no		11 yrs	yes	no	yes	no	yes	yes	yes	pipe borne	closed container	treated	none	482	positive	negative					0	0	0	0	1
34	F	married	christian	primary	farming	no	no		3 yrs	no	no	yes	yes	yes	yes	yes	pipe borne	closed container	treated	none	421	positive	negative					0	0	0	0	1
40	F	single/widow(er)	christian	primary	farming	no	no		6 yrs	no	don't know	yes	no	yes	yes	yes	pipe borne	closed container	treated	none	116	positive	negative					0	0	0	0	1
53	F	single/widow(er)	christian	primary	farming	no	no		1 yrs	no	don't know	yes	no	yes	yes	yes	pipe borne	closed container	treated	yes	801	positive	positive	0.14	0.095	0.217	0.186	0.183146	0.15752	0.154525	0.10585
51	F	single/widow(er)	christian	primary	farming	no	no		6 yrs	no	no	yes	yes	yes	yes	yes	pipe borne	closed container	treated	none	1570	negative	negative					0	0	0	0	0
49	M	married	christian	primary	farming	no	no		5 yrs	no	don't know	yes	no	yes	yes	yes	pipe borne	closed container	treated	yes	584	positive	positive	0.076	0.03	3.147	3.245	2.65603	2.74814	0.0838852	0.0334262
39	F	married	christian	primary	business	no	no		8 yrs	no	no	yes	yes	yes	yes	yes	pipe borne	closed container	treated	none	385	negative	negative					0	0	0	0	0
38	M	married	christian	primary	farming	no	no		10 yrs	no	don't know	no	yes	yes	yes	yes	pipe borne	closed container	treated	none	447	negative	negative					0	0	0	0	0
44	M	married	christian	sec	driver	no	no		7 yrs	no	yes	yes	no	yes	yes	yes	pipe borne	closed container	treated	none	371	negative	negative					0	0	0	0	0
64	F	single/widow(er)	christian	primary	farming	no	no		13 yrs	yes	don't know	yes	yes	yes	yes	yes	pipe borne	opened /closed container	treated	none	500	negative	positive	0.069	0.019	0.413	0.38	0.348567	0.321816	0.0761589	0.0211699
36	F	married	christian	sec	business	no	no		3 yrs	no	yes	yes	no	yes	yes	yes	pipe borne	closed container	treated	none	762	positive	negative					0	0	0	0	1
47	M	married	christian	sec	business	no	no		7 yrs	no	don't know	yes	no	yes	yes	yes	pipe borne	closed container	treated	yes	19	negative	negative					0	0	0	0	0
40	F	married	christian	sec	teacher	no	no		12 yrs	no	don't know	yes	yes	yes	yes	yes	spring	closed container	not treated	none	587	positive	negative					0	0	0	0	1
35	F	married	christian	primary	simtress	no	no		14 yrs	no	don't know	yes	yes	yes	yes	yes	bore hole	opened /closed container	not treated	yes	948	negative	negative					0	0	0	0	0
34	F	single/widow(er)	christian	primary	farming	no	no		6 yrs	yes	yes	yes	yes	yes	yes	yes	pipe borne	closed container	treated	none	371	negative	negative					0	0	0	0	0
38	F	married	christian	primary	farming	no	no		7 yrs	no	yes	yes	no	yes	yes	yes	pipe borne	closed container	treated	yes	309	negative	negative					0	0	0	0	0
47	M	married	christian	sec	business	no	no		6 yrs	no	don't know	yes	no	yes	yes	yes	pipe borne	opened /closed container	treated	none	527	negative	negative					0	0	0	0	0
58	M	married	christian	primary	business	no	no		11 yrs	yes	don't know	yes	no	yes	yes	yes	pipe borne	closed container	treated	none	282	negative	negative					0	0	0	0	0
29	F	married	christian	sec	house wife	no	no		4 yrs	no	don't know	yes	no	yes	yes	yes	pipe borne	closed container	treated	yes	160	positive	negative					0	0	0	0	1
41	F	single/widow(er)	christian	primary	business	no	no		9 yrs	no	no	yes	no	no	no	no	pipe borne	closed container	treated	none	489	positive	negative					0	0	0	0	1
58	F	single/widow(er)	christian	primary	mutuary attendant	no	no		7 yrs	no	don't know	yes	yes	yes	yes	yes	pipe borne	closed container	treated	none	623	positive	negative					0	0	0	0	1
68	F	married	christian	no education	farming	no	no		3 yrs	no	no	yes	no	yes	yes	yes	bore hole	opened container	not treated	none	452	negative	negative					0	0	0	0	0
59	F	single/widow(er)	christian	primary	business	no	no		13 yrs	no	don't know	yes	no	yes	yes	yes	pipe borne	closed container	treated	none	959	positive	negative					0	0	0	0	1
30	F	married	christian	sec	business	no	no		18 mons	no	don't know	yes	no	yes	yes	yes	pipe borne	closed container	treated	none	647	negative	negative					0	0	0	0	0
44	F	single/widow(er)	christian	sec	business	no	no		14 yrs	no	don't know	yes	no	yes	no	no	pipe borne	closed container	treated	none	1096	negative	positive	0.089	0.089	0.403	0.365	0.340127	0.309112	0.098234	0.0991643
42	F	single/widow(er)	christian	primary	business	no	no		8 yrs	no	don't know	yes	no	yes	yes	yes	pipe borne	closed container	treated	none	809	positive	negative					0	0	0	0	1
44	M	single/widow(er)	christian	sec	business	no	no		6 yrs	no	no	yes	no	yes	yes	yes	pipe borne	closed container	treated	none	111	positive	negative					0	0	0	0	1
66	F	single/widow(er)	christian	primary	farming	no	no		3 yrs	no	no	yes	no	yes	yes	yes	pipe borne	closed container	treated	none	347	positive	negative					0	0	0	0	1
45	F	single/widow(er)	christian	sec	farming	no	no		8 yrs	no	no	yes	no	yes	yes	yes	pipe borne	closed container	treated	none	459	negative	negative					0	0	0	0	0
23	F	single/widow(er)	christian	sec	student	no	no		2 yrs	no	no	yes	no	yes	yes	yes	pipe borne	closed container	treated	none	683	negative	negative					0	0	0	0	0
34	M	single/widow(er)	christian	university	teacher	no	no		3 yrs	no	yes	yes	no	no	no	no	pipe borne	closed container	treated	none	375	negative	negative					0	0	0	0	0
50	M	married	christian	sec	business	no	no		11 yrs	no	no	yes	yes	yes	yes	yes	pipe borne	closed container	treated	yes	192	negative	negative					0	0	0	0	0
51	F	single/widow(er)	christian	primary	farming	no	no		14 yrs	yes	no	no	yes	yes	yes	yes	pipe borne	opened container	treated	none	377	positive	negative					0	0	0	0	1
42	F	single/widow(er)	christian	primary	farming	no	no		6 yrs	no	no	yes	yes	yes	yes	yes	pipe borne	closed container	not treated	none	483	positive	negative					0	0	0	0	1
39	F	married	christian	sec	farming	no	no		6 yrs	no	yes	yes	no	yes	yes	yes	pipe borne	closed container	treated	yes	419	negative	negative					0	0	0	0	0
33	F	single/widow(er)	christian	sec	business	no	no		4 yrs	yes	don't know	yes	yes	yes	yes	yes	pipe borne	closed container	treated	none	381	positive	negative					0	0	0	0	1
23	F	single/widow(er)	christian	university	student	no	no		2 yrs	no	no	yes	no	no	no	no	pipe borne	closed container	treated	none	274	negative	negative					0	0	0	0	0
35	F	married	muslim	sec	teacher	no	no		5 yrs	no	don't know	no	yes	yes	yes	yes	spring	closed container	not treated	none	246	positive	negative					0	0	0	0	1
48	F	single/widow(er)	christian	sec	business	no	no		3 yrs	no	don't know	yes	yes	yes	yes	yes	untreated community water	closed container	not treated	yes	17	negative	negative					0	0	0	0	0
38	F	married	christian	primary	farming	no	no		9 yrs	yes	no	yes	no	yes	yes	yes	pipe borne	closed container	treated	none	867	negative	negative					0	0	0	0	0
34	F	single/widow(er)	christian	primary	farming	no	no		7 yrs	no	yes	no	yes	yes	yes	yes	pipe borne	closed container	treated	none	228	negative	negative					0	0	0	0	0
53	F	married	christian	primary	business	no	no		11 yrs	yes	yes	yes	yes	yes	yes	yes	pipe borne/spring	closed container	not treated	none	805	positive	negative					0	0	0	0	1
52	F	single/widow(er)	christian	no education	farming	no	no		6 yrs	yes	yes	yes	yes	yes	yes	yes	pipe borne	closed container	treated	none	708	positive	negative					0	0	0	0	1
40	F	single/widow(er)	christian	primary	business	no	no		10 yrs	no	no	yes	no	yes	yes	yes	pipe borne	closed container	not treated	none	881	positive	negative					0	0	0	0	1
39	F	married	christian	primary	business	no	no		14 yrs	no	don't know	yes	no	yes	yes	yes	pipe borne	closed container	treated	none	336	positive	negative					0	0	0	0	1
48	M	married	christian	sec	driver	no	no		2 yrs	no	don't know	yes	no	yes	no	no	pipe borne	closed container	treated	none	496	negative	negative					0	0	0	0	0
42	F	single/widow(er)	christian	primary	farming	no	no		5 mons	no	no	yes	no	yes	yes	yes	pipe borne	closed container	treated	none	191	positive	negative					0	0	0	0	1
34	F	married	christian	sec	business	no	no		2 yrs	no	no	yes	no	yes	yes	yes	pipe borne	closed container	treated	none	999	negative	negative					0	0	0	0	0
29	F	single/widow(er)	christian	sec	student	no	no		4 yrs	yes	no	yes	no	yes	no	no	pipe borne	closed container	treated	none	599	positive	negative					0	0	0	0	1
39	M	married	christian	sec	builder	no	no		8 yrs	no	don't know	yes	yes	yes	yes	yes	pipe borne	closed container	treated	none	156	negative	negative					0	0	0	0	0
26	F	single/widow(er)	christian	university	nurse	no	no		2 yrs	yes	don't know	yes	no	no	yes	yes	pipe borne	closed container	treated	yes	103	positive	negative					0	0	0	0	1
48	M	married	christian	primary	farming	no	no		9 yrs	yes	no	yes	no	yes	yes	yes	spring	opened container	not treated	none	720	negative	negative					0	0	0	0	0
41	M	single/widow(er)	christian	sec	artist	no	no		8 yrs	no	no	yes	no	no	yes	yes	bore hole	closed container	not treated	none	35	positive	negative					0	0	0	0	1
54	M	married	christian	primary	bike rider	no	no		2 yrs	no	don't know	yes	no	yes	yes	yes	untreated community water	closed container	treated	none	532	negative	negative					0	0	0	0	0
61	M	married	christian	primary	retired	no	no		yet to	no	yes	yes	no	yes	yes	yes	pipe borne	closed container	treated	none	155	positive	negative					0	0	0	0	1
34	F	single/widow(er)	christian	primary	business	no	no		6 yrs	yes	no	yes	no	yes	yes	yes	pipe borne/bore hole	opened container	not treated	none	346	positive	negative					0	0	0	0	1
48	F	single/widow(er)	christian	primary	farming	no	no		7 yrs	yes	no	yes	no	yes	yes	yes	pipe borne	closed container	treated	none	616	negative	negative					0	0	0	0	0
50	M	married	christian	primary	business	no	no		13 mons	yes	yes	yes	no	yes	no	no	pipe borne	closed container	treated	none	867	negative	negative					0	0	0	0	0
49	F	single/widow(er)	christian	sec	farming	no	no		6 yrs	yes	don't know	yes	yes	yes	yes	yes	pipe borne	closed container	treated	yes	13	negative	negative					0	0	0	0	0
29	F	single/widow(er)	christian	sec	business	no	no		6 mons	no	no	no	no	yes	yes	yes	pipe borne	closed container	treated	yes	115	positive	negative					0	0	0	0	1
47	F	single/widow(er)	christian	primary	simtress	no	no		2 yrs	no	no	yes	no	yes	yes	yes	pipe borne	closed container	treated	none	738	positive	negative					0	0	0	0	1
40	F	single/widow(er)	christian	sec	business	no	no		9 yrs	no	don't know	yes	no	yes	yes	yes	pipe borne	closed container	treated	none	605	positive	negative					0	0	0	0	1
46	M	married	christian	sec	business	no	no		13 yrs	no	no	yes	no	yes	yes	yes	pipe borne	closed container	treated	none	708	positive	negative					0	0	0	0	1
41	F	single/widow(er)	christian	no education	farming	no	no		9 yrs	no	no	yes	no	yes	yes	yes	pipe borne	closed container	treated	none	344	positive	negative					0	0	0	0	1
43	M	married	christian	primary	business	no	no		7 yrs	yes	don't know	yes	no	yes	yes	yes	pipe borne	closed container	treated	yes	167	positive	negative					0	0	0	0	1
31	M	single/widow(er)	christian	primary	business	no	no		1 yrs	no	yes	yes	yes	yes	yes	yes	pipe borne	closed container	treated	yes	234	negative	negative					0	0	0	0	0
26	F	single/widow(er)	christian	sec	business	don’t know	no		yet to	no	don't know	yes	yes	yes	yes	yes	pipe borne	closed container	treated	none	531	negative	negative					0	0	0	0	0
15	M	single/widow(er)	christian	sec	student	no	no		6 yrs	yes	no	yes	no	no	yes	yes	pipe borne	closed container	treated	none	1362	negative	negative					0	0	0	0	0
18	F	single/widow(er)	christian	sec	student	no	no		4 yrs	no	no	no	no	yes	yes	yes	pipe borne	closed container	treated	none	575	negative	negative					0	0	0	0	0
19	M	single/widow(er)	christian	sec	student	no	no		2 yrs	no	yes	yes	no	no	yes	no	pipe borne	closed container	treated	none	472	negative	negative					0	0	0	0	0
19	F	single/widow(er)	christian	sec	student	no	no		12 yrs	no	no	no	no	no	yes	yes	pipe borne	closed container	treated	none	870	negative	negative					0	0	0	0	0
18	F	single/widow(er)	muslim	sec	student	no	no		4 yrs	yes	no	yes	no	no	yes	yes	pipe borne	closed container	treated	none	787	positive	negative					0	0	0	0	1
17	F	single/widow(er)	christian	sec	student	no	no		1 yrs	no	no	yes	yes	no	no	yes	pipe borne	closed container	treated	none	492	negative	negative					0	0	0	0	0
19	M	single/widow(er)	christian	sec	student	no	no		6 yrs	no	no	no	no	yes	yes	yes	pipe borne	closed container	treated	none	762	negative	negative					0	0	0	0	0
13	F	single/widow(er)	christian	primary	pupil	no	no		5 yrs	no	no	no	yes	yes	yes	yes	pipe borne	closed container	treated	none	769	negative	negative					0	0	0	0	0
12	M	single/widow(er)	christian	primary	pupil	no	no		2 yrs	no	no	no	yes	yes	yes	yes	spring	opened container	not treated	none	503	negative	negative					0	0	0	0	0
14	M	single/widow(er)	christian	sec	student	no	no		1 yrs	no	no	no	no	no	yes	yes	pipe borne	opened container	treated	none	69	positive	negative					0	0	0	0	1
15	F	single/widow(er)	christian	sec	student	no	no		2 yrs	no	no	no	no	yes	yes	yes	pipe borne	closed container	treated	none	502	negative	negative					0	0	0	0	0
12	M	single/widow(er)	christian	primary	pupil	no	no		4 yrs	no	no	no	no	no	no	no	pipe borne	opened container	treated	none	111	negative	positive	0.053	0.009	0.142	0.092	0.119846	0.0779133	0.0584989	0.0100279
18	M	single/widow(er)	christian	sec	student	no	no		6 yrs	no	no	no	no	no	no	no	pipe borne	opened container	treated	none	310	negative	positive	0.222	0.192	0.189	0.138	0.159514	0.11687	0.245033	0.213928
13	M	single/widow(er)	christian	sec	student	no	no		2 yrs	no	no	no	no	no	no	no	pipe borne	opened container	treated	none	929	negative	negative					0	0	0	0	0
15	F	single/widow(er)	christian	primary	student	no	no		5 yrs	no	no	no	no	no	no	no	pipe borne	opened container	treated	none	774	negative	negative					0	0	0	0	0
14	M	single/widow(er)	christian	sec	student	no	no		5 yrs	no	no	yes	yes	yes	yes	yes	pipe borne	closed container	treated	none	476	positive	negative					0	0	0	0	1
36	M	married	christian	sec	builder	no	no		6 yrs	no	yes	yes	no	yes	no	no	pipe borne	closed container	treated	none	258	negative	negative					0	0	0	0	0
29	F	single/widow(er)	muslim	primary	house wife	don’t know	no		2 yrs	no	don't know	yes	yes	yes	yes	yes	pipe borne	closed container	treated	yes	769	positive	negative					0	0	0	0	1
24	F	single/widow(er)	christian	sec	business	no	no		2 yrs	no	no	no	yes	yes	yes	yes	spring	closed container	not treated	none	904	negative	negative					0	0	0	0	0
50	M	married	christian	sec	farming	no	no		12 yrs	no	no	no	no	no	no	no	pipe borne	closed container	treated	none	179	negative	negative					0	0	0	0	0
60	F	single/widow(er)	christian	primary	farming	no	no		9 yrs	no	no	yes	no	no	yes	yes	bore hole	opened container	treated	yes	1171	positive	positive	0.07	0.012	2.929	2.913	2.47204	2.46697	0.0772627	0.0133705
47	F	married	muslim	sec	barker	no	no		10 yrs	no	no	no	no	no	no	no	pipe borne	closed container	treated	yes	295	negative	negative					0	0	0	0	0
73	F	single/widow(er)	christian	no education	farming	no	no		9 yrs	no	no	no	no	no	yes	yes	spring	opened container	not treated	yes	678	positive	positive	0.075	0.034	3.17	3.074	2.67544	2.60332	0.0827815	0.037883
13	F	single/widow(er)	christian	sec	student	no	no		5 yrs	no	no	no	yes	yes	yes	yes	spring	opened container	not treated	none	123	negative	negative					0	0	0	0	0
47	F	single/widow(er)	christian	primary	farming	no	no		2 yrs	no	no	yes	no	yes	yes	yes	pipe borne/bore hole	closed container	not treated	none	720	positive	negative					0	0	0	0	1
56	M	married	christian	sec	business	no	no		6 yrs	no	no	yes	yes	yes	yes	yes	pipe borne	closed container	treated	yes	166	negative	negative					0	0	0	0	0
31	M	married	christian	sec	student	no	no		5 yrs	yes	no	yes	no	yes	yes	yes	pipe borne	closed container	treated	yes	3	positive	negative					0	0	0	0	1
47	M	married	christian	primary	builder	no	no		14 yrs	no	no	yes	no	yes	yes	yes	pipe borne	closed container	treated	none	530	positive	negative					0	0	0	0	1
55	M	married	christian	sec	business	no	no		11 yrs	no	no	yes	no	yes	yes	yes	pipe borne	opened container	treated	none	429	negative	negative					0	0	0	0	0
35	M	married	christian	sec	business	no	no		6 yrs	no	no	yes	no	yes	yes	yes	pipe borne	closed container	treated	none	174	positive	negative					0	0	0	0	1
42	M	married	christian	university	business	no	no		9 yrs	no	yes	yes	yes	yes	yes	yes	pipe borne	closed container	treated	yes	12	positive	negative					0	0	0	0	1
35	M	married	christian	sec	builder	no	no		4 yrs	no	no	no	no	yes	no	no	pipe borne	closed container	treated	none	369	positive	negative					0	0	0	0	1
48	M	married	christian	primary	farming	no	no		12 yrs	yes	no	yes	no	yes	yes	yes	pipe borne	closed container	treated	yes	117	positive	negative					0	0	0	0	1
50	F	single/widow(er)	christian	primary	farming	no	no		11 yrs	no	no	yes	yes	yes	yes	yes	pipe borne	closed container	treated	yes	96	positive	negative					0	0	0	0	1
38	M	single/widow(er)	christian	sec	business	no	no		6 yrs	no	don't know	yes	no	no	no	no	pipe borne	closed container	treated	none	271	negative	negative					0	0	0	0	0
35	F	married	christian	sec	business	no	no		4 yrs	no	don't know	no	no	yes	yes	yes	pipe borne	closed container	treated	yes	512	negative	negative					0	0	0	0	0
57	F	single/widow(er)	christian	sec	retired	no	no		9 yrs	no	no	yes	no	no	no	no	pipe borne	closed container	treated	none	155	negative	negative					0	0	0	0	0
48	M	married	christian	sec	builder	no	no		9 yrs	no	no	no	no	yes	yes	yes	spring	closed container	not treated	none	321	negative	negative					0	0	0	0	0
34	F	married	christian	primary	hair dressing	no	no		7 yrs	no	no	no	no	yes	yes	yes	pipe borne	closed container	treated	none	728	positive	negative					0	0	0	0	1
39	F	married	christian	primary	call box	no	no		18 yrs	yes	no	no	no	yes	yes	yes	pipe borne	closed container	treated	none	300	positive	negative					0	0	0	0	1
48	M	single/widow(er)	christian	sec	business	no	no		17 yrs	yes	yes	yes	yes	no	no	no	pipe borne	opened container	treated	yes	433	positive	positive	0.072	0.027	3.169	3.246	2.6746	2.74898	0.0794702	0.0300836
31	M	married	christian	primary	business	no	no		2 yrs	no	yes	yes	no	yes	yes	yes	spring	closed container	not treated	none	12	negative	negative					0	0	0	0	0
37	M	single/widow(er)	christian	sec	business	no	no		9 yrs	yes	yes	yes	no	yes	no	no	pipe borne	closed container	treated	yes	39	negative	negative					0	0	0	0	0
52	M	single/widow(er)	christian	primary	builder	no	no		7 yrs	yes	no	yes	no	yes	no	no	spring	opened container	not treated	yes	1000	negative	negative					0	0	0	0	0
44	M	married	christian	primary	driver	no	no		1 yrs	yes	yes	yes	no	yes	yes	yes	bore hole	closed container	not treated	none	202	positive	negative					0	0	0	0	1
48	F	married	christian	primary	farming	no	no		11 yrs	yes	no	yes	yes	yes	yes	yes	spring	closed container	not treated	yes	82	positive	negative					0	0	0	0	1
6	F	single/widow(er)	christian	primary	pupil	no	no		3 yrs	no	no	yes	yes	yes	yes	yes	pipe borne	closed container	treated	yes	1053	positive	positive	0.062	0.018	3.171	3.152	2.67629	2.66938	0.0684327	0.0200557
15	F	single/widow(er)	christian	sec	student	no	no		6 yrs	no	no	yes	no	yes	no	no	pipe borne	closed container	treated	none	572	negative	negative					0	0	0	0	0
13	F	single/widow(er)	christian	sec	student	no	no		4 yrs	yes	no	yes	no	no	no	no	pipe borne	closed container	treated	none	627	negative	negative					0	0	0	0	0
6	M	single/widow(er)	christian	primary	pupil	no	no		2 yrs	no	no	yes	no	no	no	no	pipe borne	closed container	treated	yes	18	negative	negative					0	0	0	0	0
7	F	single/widow(er)	christian	primary	pupil	no	no		1 yrs	no	no	yes	no	no	no	no	pipe borne	closed container	treated	none	990	negative	negative					0	0	0	0	0
20	F	single/widow(er)	christian	sec	student	no	no		2 yrs	no	no	yes	no	no	no	no	pipe borne	closed container	treated	none	343	negative	negative					0	0	0	0	0
48	F	single/widow(er)	christian	primary	business	no	no		8 yrs	yes	no	yes	no	yes	no	no	bore hole	closed container	not treated	none	516	positive	negative					0	0	0	0	1
45	F	married	christian	sec	teacher	no	no		3 yrs	no	no	yes	yes	yes	no	no	bore hole	closed container	not treated	none	402	positive	negative					0	0	0	0	1
28	F	single/widow(er)	christian	university	student	no	no		1 yrs	yes	don't know	yes	yes	yes	yes	yes	pipe borne	closed container	treated	none	1328	negative	negative					0	0	0	0	0
45	F	single/widow(er)	christian	primary	farming	no	no		6 yrs	yes	don't know	yes	yes	yes	yes	yes	pipe borne	closed container	treated	yes	41	positive	positive	0.088	0.021	2.297	2.263	1.93864	1.527	1.9165	0.0971302
31	F	single/widow(er)	christian	sec	simtress	no	no		4 yrs	yes	don't know	yes	yes	yes	yes	yes	pipe borne	closed container	treated	yes	57	positive	negative	0.053	0.011	0.274	0.238	2.67544	0.174333	0.201558	0.0584989	1
34	F	married	christian	primary	business	no	no		7 yrs	no	no	yes	no	no	yes	yes	pipe borne	closed container	treated	yes	99	negative	negative	0.088	0.021	2.297	2.263	1.93864	1.527	1.9165	0.0971302	0
40	F	married	christian	sec	call box	no	no		17 yrs	yes	no	yes	no	no	no	no	pipe borne	closed container	treated	none	1090	negative	negative	0.053	0.011	0.274	0.238	2.67544	0.174333	0.201558	0.0584989	0
36	F	married	christian	no education	builder	no	no		7 yrs	no	no	yes	no	no	no	no	pipe borne	closed container	treated	none	732	negative	negative	0.088	0.021	2.297	2.263	1.93864	1.527	1.9165	0.0971302	0
36	M	single/widow(er)	christian	university	teacher	no	no		4 yrs	yes	no	yes	no	yes	yes	yes	pipe borne	closed container	treated	none	334	positive	positive	0.053	0.011	0.274	0.238	2.67544	0.174333	0.201558	0.0584989
23	F	single/widow(er)	christian	sec	student	no	no		1 yrs	no	no	yes	no	no	no	no	pipe borne	closed container	treated	yes	12	negative	negative					0	0	0	0	0
41	F	single/widow(er)	christian	primary	business	no	no		11 yrs	yes	no	yes	yes	yes	yes	yes	pipe borne	closed container	treated	none	405	positive	negative					0	0	0	0	1
46	F	married	christian	primary	farming	no	no		8 yrs	no	no	yes	yes	yes	yes	yes	pipe borne	closed container	treated	none	739	positive	negative					0	0	0	0	1
43	F	single/widow(er)	christian	sec	retired	no	no		9 yrs	yes	no	yes	no	yes	yes	yes	pipe borne	closed container	treated	yes	73	positive	negative					0	0	0	0	1
60	M	married	christian	primary	farming	no	no		11 yrs	no	no	yes	yes	yes	yes	yes	pipe borne	closed container	treated	none	373	positive	negative					0	0	0	0	1
9	M	single/widow(er)	christian	primary	pupil	no	no		3 yrs	no	no	yes	no	yes	yes	yes	pipe borne	closed container	treated	none	1662	positive	negative			0.113	0.076	0.0953707	0.0643631	0	0	1
19	M	single/widow(er)	christian	sec	student	no	no		4 yrs	no	no	yes	no	yes	yes	yes	pipe borne	closed container	treated	none	453	positive	negative			3.091	3.078	2.60877	2.60671	0	0	1
52	F	married	christian	no education	farming	no	no		yet to	no	yes	yes	yes	yes	no	no	pipe borne	closed container	treated	none	553	negative	negative			2.634	2.58	2.22307	2.18496	0	0	0
27	F	married	christian	primary	house wife	no	no		2 yrs	no	no	yes	yes	yes	yes	yes	pipe borne	closed container	treated	none	426	positive	negative			0.12	0.091	0.101279	0.0770664	0	0	1
52	F	married	christian	primary	farming	no	no		9 yrs	no	no	yes	no	no	yes	yes	pipe borne	closed container	treated	none	435	negative	negative					0	0	0	0	0
45	M	married	christian	primary	bike rider	no	no		6 yrs	no	no	yes	no	yes	yes	yes	pipe borne	closed container	treated	yes	365	positive	positive	0.088	0.021	2.297	2.263	1.93864	1.9165	0.0971302	0.0233983
41	M	married	christian	university	mananger	no	no		11 yrs	no	no	yes	no	yes	yes	yes	pipe borne	closed container	treated	yes	442	negative	negative					0	0	0	0	0
58	F	single/widow(er)	christian	sec	nurse	no	no		yet to	no	yes	yes	yes	yes	yes	yes	pipe borne	closed container	treated	yes	116	negative	positive	0.053	0.011	0.274	0.238	0.231253	0.201558	0.0584989	0.0122563
51	F	married	christian	sec	cashier	no	no		yet to	no	no	yes	yes	yes	yes	yes	pipe borne	closed container	treated	none	1300	positive	negative			0.233	0.195	0.196649	0.165142	0	0	1
32	M	single/widow(er)	christian	university	nurse	no	no		yet to	no	yes	yes	yes	yes	yes	yes	pipe borne/bore hole/ untreated untreated community water	closed container	not treated	none	1271	positive	negative			3.245	3.055	2.73874	2.58723	0	0	1
50	F	single/widow(er)	christian	primary	retired	no	no		14 yrs	yes	no	yes	no	no	no	no	pipe borne	closed container	not treated	yes	11	negative	negative					0	0	0	0	0
51	F	married	christian	university	teacher	no	no		6 mons	no	no	yes	no	no	yes	yes	spring	closed container	not treated	none	595	positive	negative					0	0	0	0	1
28	F	married	christian	university	accountant	no	no		2 yrs	no	yes	yes	yes	yes	yes	yes	untreated community water	closed container	not treated	none	918	positive	negative					0	0	0	0	1
27	F	married	christian	primary	simtress	don’t know	no		1 yrs	no	no	yes	no	yes	no	no	pipe borne	opened container	treated	none	409	negative	negative					0	0	0	0	0
32	F	single/widow(er)	christian	sec	business	don’t know	don’t know		1 yrs	no	no	no	no	no	no	no	pipe borne	closed container	treated	yes	743	negative	negative					0	0	0	0	0
38	F	single/widow(er)	christian	primary	simtress	don’t know	no		7 mons	no	no	yes	no	no	no	no	pipe borne	closed container	treated	none	558	negative	negative					0	0	0	0	0
32	F	married	christian	university	teacher	don’t know	no		15 mons	no	no	yes	no	no	no	no	spring	closed container	not treated	none	321	negative	negative					0	0	0	0	0
26	F	married	christian	primary	farming	don’t know	no		5 yrs	no	no	yes	no	yes	no	no	pipe borne	closed container	treated	yes	790	negative	negative					0	0	0	0	0
27	F	single/widow(er)	christian	primary	business	don’t know	no		5 yrs	no	no	yes	no	yes	yes	yes	pipe borne	closed container	treated	none	643	positive	negative					0	0	0	0	1
23	F	married	christian	primary	simtress	don’t know	no		1 yrs	no	yes	yes	no	yes	yes	yes	pipe borne	closed container	treated	none	518	negative	negative					0	0	0	0	0
17	F	married	christian	primary	business	no	no		3 mons	no	no	yes	yes	no	yes	yes	pipe borne	closed container	treated	yes	1008	negative	negative					0	0	0	0	0
33	F	single/widow(er)	muslim	primary	business	no	no		1 yrs	yes	no	no	no	no	no	no	pipe borne	closed container	treated	yes	924	positive	negative					0	0	0	0	1
28	F	single/widow(er)	christian	sec	cashier	no	no		3 yrs	yes	no	yes	no	no	yes	yes	pipe borne	reservoir	treated	none	950	negative	negative					0	0	0	0	0
26	F	married	christian	primary	business	no	no		5 yrs	yes	no	yes	no	no	yes	yes	pipe borne	closed container	treated	yes	569	negative	negative					0	0	0	0	0
24	F	single/widow(er)	christian	sec	hair dressing	no	no		3 yrs	yes	no	yes	no	no	yes	yes	pipe borne	reservoir	treated	yes	1138	positive	negative					0	0	0	0	1
36	F	married	christian	primary	hair dressing	no	no		1 yrs	no	no	yes	no	no	yes	yes	pipe borne	closed container	treated	none	771	negative	negative					0	0	0	0	0
32	F	married	christian	sec	simtress	no	no		19 mons	yes	no	no	no	yes	no	no	pipe borne	closed container	treated	none	90	negative	negative					0	0	0	0	0
30	F	single/widow(er)	christian	primary	farming	no	no		1 mon	no	no	no	no	no	no	no	pipe borne	closed container	treated	yes	572	negative	negative					0	0	0	0	0
58	M	married	christian	sec	farming	no	no		9 yrs	no	no	yes	no	yes	yes	yes	pipe borne	closed container	treated	none	222	positive	negative			2.926	2.894	2.46951	2.45088	0	0	1
26	F	married	christian	sec	secretary	no	no		4 yrs	no	no	no	no	yes	yes	yes	pipe borne	closed container	treated	none	502	positive	negative					0	0	0	0	1
45	F	married	christian	primary	farming	no	no		1 yrs	no	no	yes	yes	yes	yes	yes	pipe borne	closed container	not treated	none	573	positive	negative			0.417	0.378	0.351943	0.320122	0	0	1
60	M	married	christian	university	teacher	no	no		12 yrs	no	no	yes	no	yes	no	no	pipe borne	closed container	treated	none	704	negative	negative					0	0	0	0	0
33	M	married	christian	primary	motor electricity	no	no		10 yrs	no	yes	no	yes	yes	no	no	pipe borne	closed container	treated	yes	490	negative	negative			0.219	0.18	0.184834	0.152439	0	0	0
65	M	married	christian	primary	farming	no	no		5 yrs	yes	no	yes	no	no	no	yes	pipe borne	closed container	treated	none	245	positive	negative					0	0	0	0	1
33	F	single/widow(er)	christian	sec	hair dressing	no	no		4 yrs	no	yes	yes	yes	yes	yes	yes	pipe borne	closed container	treated	none	344	positive	negative			3.061	3.104	2.58345	2.62873	0	0	1
53	F	single/widow(er)	christian	primary	business	no	no		19 y	no	yes	yes	no	yes	yes	yes	spring	closed container	not treated	yes	633	positive	negative					0	0	0	0	1
28	F	single/widow(er)	christian	primary	business	no	no		2 yrs	yes	no	yes	no	yes	yes	yes	pipe borne/bore hole	closed container	not treated	none	786	negative	negative			0.372	0.33	0.313964	0.279472	0	0	0
50	F	married	christian	primary	farming	no	no		13 yrs	no	no	yes	yes	yes	yes	no	pipe borne	closed container	treated	none	512	negative	negative					0	0	0	0	0
50	F	single/widow(er)	christian	primary	farming	no	no		12 yrs	no	yes	yes	no	yes	no	no	pipe borne	closed container	treated	none	471	negative	negative					0	0	0	0	0
26	F	married	christian	sec	business	no	no		2 yrs	no	no	no	no	no	no	no	pipe borne	closed container	treated	none	1083	positive	negative					0	0	0	0	1
35	F	single/widow(er)	christian	sec	business	don’t know	no		1 yrs	no	no	yes	no	yes	yes	yes	pipe borne	closed container	treated	none	450	positive	negative					0	0	0	0	1
61	F	single/widow(er)	christian	no education	farming	no	no		16 yrs	yes	no	yes	yes	yes	yes	yes	spring	closed container	not treated	none	453	positive	negative					0	0	0	0	1
52	M	married	christian	primary	weldering	no	no		11 yrs	yes	yes	yes	yes	yes	yes	yes	pipe borne	closed container	treated	none	701	positive	negative					0	0	0	0	1
30	F	single/widow(er)	christian	sec	hair dressing	no	no		6 yrs	no	no	yes	no	yes	no	no	pipe borne	closed container	treated	none	334	positive	negative					0	0	0	0	1
56	F	single/widow(er)	christian	sec	teacher	no	no		13 yrs	no	no	yes	no	no	yes	no	pipe borne	closed container	treated	none	648	positive	negative					0	0	0	0	1
43	M	married	christian	primary	business	no	no		11 yrs	yes	no	yes	yes	no	yes	yes	pipe borne	closed container	treated	yes	231	negative	negative					0	0	0	0	0
44	F	married	christian	primary	farming	no	no		4 yrs	no	no	yes	yes	yes	no	yes	pipe borne	closed container	treated	none	134	positive	negative					0	0	0	0	1
62	M	married	christian	no education	farming	no	no		16 yrs	no	no	no	no	yes	yes	yes	spring	closed container	not treated	none	358	negative	negative					0	0	0	0	0
33	F	married	christian	sec	secretary	no	no		7 yrs	yes	no	yes	yes	no	no	no	pipe borne	closed container	treated	none	302	negative	negative					0	0	0	0	0
56	M	married	christian	primary	farming	don’t know	no		12 yrs	no	no	yes	yes	yes	yes	yes	pipe borne	closed container	treated	yes	225	negative	negative					0	0	0	0	0
34	F	single/widow(er)	christian	sec	nurse	don’t know	no		4 yrs	no	no	yes	no	yes	yes	yes	pipe borne	closed container	treated	none	23	negative	negative					0	0	0	0	0
36	F	single/widow(er)	christian	sec	cashier	don’t know	no		7 yrs	yes	no	no	no	yes	yes	yes	pipe borne	closed container	treated	none	347	positive	negative					0	0	0	0	1
40	M	married	christian	primary	farming	don’t know	no		9 yrs	yes	no	yes	no	yes	yes	yes	pipe borne	closed container	treated	yes	518	positive	negative					0	0	0	0	1
39	F	single/widow(er)	christian	university	teacher	don’t know	no		10 yrs	no	no	no	yes	yes	no	no	spring	closed container	treated	none	454	negative	negative					0	0	0	0	0
31	F	single/widow(er)	christian	primary	business	don’t know	no		2 yrs	no	no	yes	yes	yes	yes	yes	pipe borne	closed container	treated	none	582	positive	negative					0	0	0	0	1
56	M	married	christian	primary	business	don’t know	no		5 yrs	no	no	yes	yes	yes	yes	yes	pipe borne	closed container	treated	none	771	negative	negative					0	0	0	0	0
60	F	married	christian	primary	farming	don’t know	no		11 yrs	no	no	no	yes	yes	yes	yes	bore hole	closed container	treated	none	797	negative	negative					0	0	0	0	0

## Sheet: Sheet3
Age	Sex	Marital Status	Religion	Level of Education	Profession	Currently infected with Toxo?	Ever suffered from Toxo?	If yes, treated?	Duration on ART	Defaulted?	Eat raw meat?	Eat raw vegitable?	Own a cat	Does neighbour own a cat?	Have a garden	Contact with garden soil	Drinking water	Water storage	Water Treatment	Signs/Symptom	CD4 T Cell Count	IgG resutls	IgM results	ELISA IgM (450nm)	ELISA IgM (450-650nm)	ELISA IgG (450nm)	ELISA (450-650nm)	IgG Calculation 450	IgG Calculation 450-650	IgM Calculation 450	IgM Calculation 450-650
45	F	single/widow(er)	christian	sec	teacher	no	no		10 yrs	no	don't know	yes	no	yes	yes	yes	pipe borne	opened /closed container	treated	yes	889	positive	positive	0.089	0.049	0.168	0.129	0.14179	0.109248	0.098234	0.0545961
47	M	married	christian	sec	vertinary technician	no	yes	yes	14 yrs	no	no	yes	yes	no	yes	yes	pipe borne	opened container	treated	yes	623	positive	positive	0.073	0.028	2.605	2.559	2.19859	2.16717	0.080574	0.0311978
65	M	married	christian	primary	retired	no	no		15 yrs	no	no	no	yes	yes	yes	yes	borne-hole/ untreated untreated community water	closed container	not treated	none	316	positive	positive	0.063	0.011	3.255	3.286	2.74718	2.78286	0.0695364	0.0122563
39	F	married	christian	primary	farming	yes	yes	yes	3 yrs	no	don't know	no	no	yes	yes	yes	pipe borne/bore hole/ untreated untreated community water	closed container	not treated	yes	504	positive	positive	0.08	0.026	2.745	2.714	2.31675	2.29844	0.0883002	0.0289694
64	F	married	christian	no education	farming	no	no		2 yrs	no	don't know	yes	no	yes	yes	yes	pipe borne	closed container	treated	yes	275	positive	positive	0.069	0.014	2.382	2.348	2.01038	1.98848	0.0761589	0.0155989
50	M	married	christian	primary	driver	no	no		6 mons	no	don't know	yes	no	yes	yes	yes	pipe borne	closed container	treated	yes	416	negative	positive	0.168	0.12	0.296	0.265	0.249821	0.224424	0.18543	0.133705
70	F	single/widow(er)	christian	no education	retired	no	no		12 yrs	no	no	yes	no	yes	yes	yes	pipe borne/spring	closed container	not treated	none	160	positive	positive	0.06	0.015	2.915	2.92	2.46023	2.4729	0.0662252	0.0167131
53	F	single/widow(er)	christian	primary	farming	no	no		1 yrs	no	don't know	yes	no	yes	yes	yes	pipe borne	closed container	treated	yes	801	positive	positive	0.14	0.095	0.217	0.186	0.183146	0.15752	0.154525	0.10585
49	M	married	christian	primary	farming	no	no		5 yrs	no	don't know	yes	no	yes	yes	yes	pipe borne	closed container	treated	yes	584	positive	positive	0.076	0.03	3.147	3.245	2.65603	2.74814	0.0838852	0.0334262
64	F	single/widow(er)	christian	primary	farming	no	no		13 yrs	yes	don't know	yes	yes	yes	yes	yes	pipe borne	opened /closed container	treated	none	500	negative	positive	0.069	0.019	0.413	0.38	0.348567	0.321816	0.0761589	0.0211699
44	F	single/widow(er)	christian	sec	business	no	no		14 yrs	no	don't know	yes	no	yes	no	no	pipe borne	closed container	treated	none	1096	negative	positive	0.089	0.089	0.403	0.365	0.340127	0.309112	0.098234	0.0991643
12	M	single/widow(er)	christian	primary	pupil	no	no		4 yrs	no	no	no	no	no	no	no	pipe borne	opened container	treated	none	111	negative	positive	0.053	0.009	0.142	0.092	0.119846	0.0779133	0.0584989	0.0100279
18	M	single/widow(er)	christian	sec	student	no	no		6 yrs	no	no	no	no	no	no	no	pipe borne	opened container	treated	none	310	negative	positive	0.222	0.192	0.189	0.138	0.159514	0.11687	0.245033	0.213928
60	F	single/widow(er)	christian	primary	farming	no	no		9 yrs	no	no	yes	no	no	yes	yes	bore hole	opened container	treated	yes	1171	positive	positive	0.07	0.012	2.929	2.913	2.47204	2.46697	0.0772627	0.0133705
73	F	single/widow(er)	christian	no education	farming	no	no		9 yrs	no	no	no	no	no	yes	yes	spring	opened container	not treated	yes	678	positive	positive	0.075	0.034	3.17	3.074	2.67544	2.60332	0.0827815	0.037883
48	M	single/widow(er)	christian	sec	business	no	no		17 yrs	yes	yes	yes	yes	no	no	no	pipe borne	opened container	treated	yes	433	positive	positive	0.072	0.027	3.169	3.246	2.6746	2.74898	0.0794702	0.0300836
6	F	single/widow(er)	christian	primary	pupil	no	no		3 yrs	no	no	yes	yes	yes	yes	yes	pipe borne	closed container	treated	yes	1053	positive	positive	0.062	0.018	3.171	3.152	2.67629	2.66938	0.0684327	0.0200557
45	F	single/widow(er)	christian	primary	farming	no	no		6 yrs	yes	don't know	yes	yes	yes	yes	yes	pipe borne	closed container	treated	yes	41	positive	positive	0.088	0.021	2.297	2.263	1.93864	1.527	1.9165	0.0971302
36	M	single/widow(er)	christian	university	teacher	no	no		4 yrs	yes	no	yes	no	yes	yes	yes	pipe borne	closed container	treated	none	334	positive	positive	0.053	0.011	0.274	0.238	2.67544	0.174333	0.201558	0.0584989
45	M	married	christian	primary	bike rider	no	no		6 yrs	no	no	yes	no	yes	yes	yes	pipe borne	closed container	treated	yes	365	positive	positive	0.088	0.021	2.297	2.263	1.93864	1.9165	0.0971302	0.0233983
58	F	single/widow(er)	christian	sec	nurse	no	no		yet to	no	yes	yes	yes	yes	yes	yes	pipe borne	closed container	treated	yes	116	negative	positive	0.053	0.011	0.274	0.238	0.231253	0.201558	0.0584989	0.0122563
